# Supplementary material for: SpHMA3: A Genetic Boost for Cadmium Tolerance and Bioremediation in Arabidopsis thaliana and Zea mays
Source: Int J Mol Sci. 2025 Apr 8;26(8):3487. doi: 10.3390/ijms26083487 (PMC12027283; doi:10.3390/ijms26083487)
Supplement: Supplementary file 1 [file ijms-26-03487-s001.zip]

Archive with 1 entries (1 files):
- ijms-3395317-supplementary.pdf
